# Supplementary material for: Comprehensive genomic and transcriptomic analysis enables molecularly guided therapy options in peritoneal and pleural mesothelioma
Source: ESMO Open. 2025 Apr 1;10(4):104532. doi: 10.1016/j.esmoop.2025.104532 (PMC11999262; doi:10.1016/j.esmoop.2025.104532)
Supplement: Supplementary Data [file mmc2.xlsx]

## Sheet: Contents
Supplementary Data
Suppl. Data 1	Bioinformatic analysis
Suppl. Data 2	Cancer predisposition genes used for rare variant filtering
Suppl. Data 3	Cohort: clinical, pathological, and associated sample information
Suppl. Data 4	Systemic therapies started before MASTER biopsy
Suppl. Data 5	Likely pathogenic / pathogenic germline variants
Suppl. Data 6	Overview of alterations indicating homologous repair
Suppl. Data 7	Recommendations of the molecular tumor board
Suppl. Data 8	Overview of PFS ratios (PFS1/PFS2)
Suppl. Data 9	Immune checkpoint inhibition during observation period
Suppl. Data 10	Overview of concurrence between NCT evidence levels and ESCAT tiers
Suppl. Data 11	Clinical characteristics of patients with therapy applications

## Sheet: Suppl. Data 1
Bioinformatic analysis
Meso-ID	germline analysis	tumor analysis	CNV analysis	sequencing type	RNA	tumor ploidy	tumor cell content
Meso-1	TRUE	TRUE	TRUE	WES	FALSE	2.12	0.81
Meso-2	TRUE	TRUE	TRUE	WES	FALSE	2.14	0.73
Meso-3	TRUE	FALSE	FALSE	WES	TRUE	NA	NA
Meso-4	TRUE	TRUE	TRUE	WES	TRUE	2.1	0.7
Meso-5	TRUE	TRUE	TRUE	WGS	TRUE	5.5	0.54
Meso-6	TRUE	TRUE	TRUE	WGS	TRUE	3.96	0.42
Meso-7	TRUE	TRUE	TRUE	WGS	TRUE	1.99	0.77
Meso-8	TRUE	TRUE	TRUE	WGS	TRUE	3.57	0.41
Meso-9	TRUE	TRUE	TRUE	WGS	TRUE	1.81	0.5
Meso-10	TRUE	TRUE	TRUE	WGS	TRUE	1.87	0.3
Meso-11	TRUE	TRUE	TRUE	WGS	TRUE	6.34	0.32
Meso-12	TRUE	TRUE	TRUE	WES	TRUE	4.14	0.24
Meso-13	TRUE	TRUE	TRUE	WES	TRUE	1.99	0.42
Meso-14	TRUE	TRUE	TRUE	WGS	TRUE	3.88	0.25
Meso-15	TRUE	TRUE	TRUE	WGS	TRUE	1.95	0.34
Meso-16	TRUE	TRUE	TRUE	WGS	TRUE	1.89	0.64
Meso-17	TRUE	TRUE	TRUE	WGS	TRUE	5.87	0.39
Meso-18	TRUE	TRUE	TRUE	WGS	TRUE	1.86	0.82
Meso-19	TRUE	TRUE	TRUE	WGS	TRUE	3.75	0.47
Meso-20	TRUE	TRUE	FALSE	WES	FALSE	NA	NA
Meso-21	TRUE	TRUE	TRUE	WGS	TRUE	2.32	0.65
Meso-22	TRUE	TRUE	TRUE	WGS	TRUE	4.38	0.26
Meso-23	TRUE	TRUE	TRUE	WGS	TRUE	2.01	0.47
Meso-24	TRUE	TRUE	TRUE	WGS	FALSE	2.53	0.47
Meso-25	TRUE	TRUE	TRUE	WGS	TRUE	2.08	0.23
Meso-26	TRUE	FALSE	FALSE	WES	TRUE	NA	NA
Meso-27	TRUE	FALSE	FALSE	WES	FALSE	NA	NA
Meso-28	TRUE	FALSE	FALSE	WGS	TRUE	NA	NA
Meso-29	TRUE	FALSE	FALSE	WGS	TRUE	NA	NA
Meso-30	TRUE	FALSE	FALSE	WGS	TRUE	NA	NA
Meso-31	TRUE	FALSE	FALSE	WGS	TRUE	NA	NA
Meso-32	TRUE	TRUE	TRUE	WGS	TRUE	3.67	0.46
Meso-33	TRUE	TRUE	TRUE	WGS	TRUE	2.5	0.71
Meso-34	TRUE	TRUE	TRUE	WGS	TRUE	4.57	0.56
Meso-35	TRUE	TRUE	TRUE	WGS	TRUE	1.9	0.7
Meso-36	TRUE	TRUE	TRUE	WGS	TRUE	1.97	0.82
Meso-37	TRUE	TRUE	TRUE	WGS	TRUE	1.82	0.34
Meso-38	TRUE	TRUE	TRUE	WGS	TRUE	1.66	0.7
Meso-39	TRUE	TRUE	FALSE	WGS	TRUE	NA	NA
Meso-40	TRUE	TRUE	TRUE	WGS	FALSE	1.97	0.79
Meso-41	TRUE	TRUE	TRUE	WGS	TRUE	1.68	0.85
Meso-42	TRUE	TRUE	TRUE	WGS	TRUE	1.99	0.33
Meso-43	TRUE	TRUE	TRUE	WGS	TRUE	2.06	0.82
Meso-44	TRUE	TRUE	FALSE	WGS	FALSE	NA	NA
Meso-45	TRUE	TRUE	TRUE	WGS	TRUE	1.86	0.64
Meso-46	TRUE	TRUE	TRUE	WGS	TRUE	1.84	0.71
Meso-47	TRUE	TRUE	TRUE	WGS	TRUE	1.84	0.42
Meso-48	TRUE	TRUE	TRUE	WGS	TRUE	1.65	0.83
Meso-49	TRUE	TRUE	TRUE	WGS	TRUE	1.83	0.79
Meso-50	TRUE	TRUE	TRUE	WGS	TRUE	3.17	0.27
Meso-51	TRUE	TRUE	TRUE	WGS	TRUE	6.35	0.34

## Sheet: Suppl. Data 2
Cancer predisposition genes used for rare variant filtering
Gene symbol	HGNC gene ID	NCBI Gene ID	Mode of inheritance for cancer predisposition
AIP	358	9049	AD
AKT1	391	207	somatic mosaicism
ALK	427	238	AD
ANKRD26	29186	22852	AD
APC	583	324	AD
ATM	795	472	AD/AR
BAP1	950	8314	AD
BARD1	952	580	AD
BLM	1058	641	AR
BMPR1A	1076	657	AD
BRCA1	1100	672	AD/AR
BRCA2	1101	675	AD/AR
BRIP1	20473	83990	AD/AR
BUB1B	1149	701	AR
CBL	1541	867	AD
CDC73	16783	79577	AD
CDH1	1748	999	AD
CDK4	1773	1019	AD
CDKN1B	1785	1027	AD
CDKN1C	1786	1028	AD
CDKN2A	1787	1029	AD
CEBPA	1833	1050	AD
CHEK2	16627	11200	AD
COL7A1	2214	1294	AD/AR
CREBBP	2348	1387	AD
CYLD	2584	1540	AD
DDB2	2718	1643	AR
DDX41	18674	51428	AD
DICER1	17098	23405	AD
DIS3L2	28648	129563	AR
DKC1	2890	1736	XLR
DOCK8	19191	81704	AR
EGFR	3236	1956	AD
ELANE	3309	1991	AD
EPCAM	11529	4072	AD
ERCC2	3434	2068	AR
ERCC3	3435	2071	AR
ERCC4	3436	2072	AR
ERCC5	3437	2073	AR
ETV6	3495	2120	AD
EXT1	3512	2131	AD
EXT2	3513	2132	AD
EZH2	3527	2146	AD
FANCA	3582	2175	AR
FANCB	3583	2187	XLR
FANCC	3584	2176	AR
FANCD2	3585	2177	AR
FANCE	3586	2178	AR
FANCF	3587	2188	AR
FANCG	3588	2189	AR
FANCI	25568	55215	AR
FANCL	20748	55120	AR
FAS	11920	355	AD/AR
FH	3700	2271	AD
FLCN	27310	201163	AD
GATA2	4171	2624	AD
GJB2	4284	2706	AD
GPC3	4451	2719	XLR
HFE	4886	3077	AR
HMBS	4982	3145	AD
HPS1	5163	3257	AR
HRAS	5173	3265	AD
IDH1	5382	3417	somatic mosaicism
KIT	6342	3815	AD
KRAS	6407	3845	AD
MAX	6913	4149	AD
MEN1	7010	4221	AD
MET	7029	4233	AD
MITF	7105	4286	AD / risk factor
MLH1	7127	4292	AD/AR
MSH2	7325	4436	AD/AR
MSH6	7329	2956	AD/AR
MUTYH	7527	4595	AR
NBN	7652	4683	AR
NF1	7765	4763	AD
NF2	7773	4771	AD
NRAS	7989	4893	somatic mosaicism
NSD1	14234	64324	AD
NTHL1	8028	4913	AR
PALB2	26144	79728	AD/AR
PARN	8609	5073	AR
PDGFRA	8803	5156	AD
PHOX2B	9143	8929	AD
PIK3CA	8975	5290	somatic mosaicism
PIK3R1	8979	5295	AD
PMS2	9122	5395	AD/AR
POLD1	9175	5424	AD
POLE	9177	5426	AD
POLH	9181	5429	AR
POT1	17284	25913	AD
PRKAR1A	9388	5573	AD
PRSS1	9475	5644	AD
PTCH1	9585	5727	AD
PTEN	9588	5728	AD
PTPN11	9644	5781	AD
RAD51C	9820	5889	AD/AR
RAD51D	9823	5892	AD
RB1	9884	5925	AD
RECQL4	9949	9401	AR
RET	9967	5979	AD
RHBDF2	20788	79651	AD
RMRP	10031	6023	AR
RPS19	10402	6223	AD
RPS24	10411	6229	AD
RPS26	10414	6232	AD
RTEL1	15888	51750	AD/AR
RUNX1	10471	861	AD
SAMD9	1348	54809	AD
SBDS	19440	51119	AR
SDHA	10680	6389	AD
SDHAF2	26034	54949	AD
SDHB	10681	6390	AD
SDHC	10682	6391	AD
SDHD	10683	6392	AD
SETBP1	15573	26040	AD
SLX4	23845	84464	AR
SMAD4	6770	4089	AD
SMARCA4	11100	6597	AD
SMARCB1	11103	6598	AD
SMARCE1	11109	6605	AD
SOS1	11187	6654	AD
SPINK1	11244	6690	AD / risk factor
STAT3	11364	6774	AD
STK11	11389	6794	AD
SUFU	16466	51684	AD
TERC	11727	7012	AD
TERT	11730	7015	AD/AR
TINF2	11824	26277	AD
TMEM127	26038	55654	AD
TP53	11998	7157	AD
TRIM37	7523	4591	AR
TSC1	12362	7248	AD
TSC2	12363	7249	AD
VHL	12687	7428	AD
WAS	12731	7454	XLR
WRAP53	25522	55135	AR
WRN	12791	7486	AR
WT1	12796	7490	AD
XPA	12814	7507	AR
XPC	12816	7508	AR
XRCC2	12829	7516	AR
AD = autosomal dominant
AR = autosomal recessive
XLR = X-linked recessive

## Sheet: Suppl. Data 3
Cohort: clinical, pathological, and associated sample information
Meso-ID	sex	age at diagnosis	primary site	histology	time diagnosis to last follow-up or death [months]	death during observation period	asbestos exposure documented in medical history	nicotine exposure documented in medical history [pack years]	cytoreductive surgery before enrollment	intraoperative CTx before enrollment	initial TNM classification	initial stage (TNM 8th edition)	initial PCI (Sugarbaker)	distant metastatic at diagnosis	N1/N2 at sample submission	distant metastatic sites at sample submission	site of biopsy	tumor cell content assessed by sample processing lab	previous malignancies
Meso-01	f	56	pleural	epithelioid	56.7781	YES	NO	NO	YES	YES	T3N0	IB	NA	NO	NO	lung, soft tissue thorax, muscle thorax	soft tissue thorax	100	NO
Meso-02	f	37	pleural	biphasic	3.97808	YES	NO	NO	YES	NO	T4N2M0	IV	NA	NO	N2	none	pleura	72	NO
Meso-03	m	44	pleural	biphasic	2.9589	YES	NO	NO	NO	NA	T4N2M1	IV	NA	YES	N2	gluteal muscles, musculus vastus	lymph node thorax	48	NO
Meso-04	f	59	peritoneal	biphasic	26.663	YES	NO	NO	YES	YES	NA	NA	not rated	NO	YES	none	peritoneum	81	NO
Meso-05	m	68	pleural	epithelioid	54.9699	NO	NO	NO	YES	NO	T3N0M0	IB	NA	NO	N2	thoracic wall, bone	pleura	35	NO
Meso-06	m	20	synchronous	epithelioid	13.3479	NO	NO	NO	YES	NO	TXNXM1	IV	not rated	YES	N2	diaphragm, pleura, musculus rectus abdominis	pleura	42	NO
Meso-07	f	55	peritoneal	epithelioid	41.2603	YES	NO	NO	YES	YES	NA	NA	not rated	YES	YES	none	peritoneum	63	NO
Meso-08	m	61	pleural	epithelioid	26.2356	YES	YES	NO	YES	NO	T4N0M0	IV	NA	NO	N1	none	pleura	39	NO
Meso-09	m	60	pleural	epithelioid	25.2822	YES	YES	50	YES	NO	cT3cN2cM0	IIIB	NA	NO	YES	none	pleura	45	NO
Meso-10	f	61	pleural	epithelioid	31.4301	YES	NO	10	YES	NO	T4N1M0	IV	NA	NO	N1	none	lymph node thorax	18	NO
Meso-11	m	47	peritoneal	epithelioid	56.0877	YES	NO	NO	YES	YES	NA	NA	not rated	NO	NO	none	peritoneum	80	NO
Meso-12	f	22	peritoneal	diffuse	7.36438	YES	NO	NO	NO	NA	NA	NA	no documentation	NO	no documentation	none	peritoneum	65	NO
Meso-13	f	72	pleural	epithelioid	60.1315	YES	NO	NO	YES	NO	T3NxM0	IIIA	NA	NO	N1	lung	no documentation	70	YES
Meso-14	m	62	peritoneal	epithelioid	18.6082	YES	NO	NO	NO	YES	NA	NA	no documentation	NO	NO	none	peritoneum	49	NO
Meso-15	m	43	peritoneal	epithelioid	24.526	NO	NO	YES	YES	NO	NA	NA	22/39	NO	NO	none	peritoneum	34	NO
Meso-16	m	74	pleural	epithelioid	24	YES	YES	NO	YES	YES	T3N0M0	IIIB	NA	YES	N2	lung, peritoneal carciNOmatosis	pleura	40	NO
Meso-17	m	55	peritoneal	epithelioid	15.3205	NO	NO	NO	YES	YES	NA	NA	30/39	NO	NO	none	peritoneum	49	YES
Meso-18	m	61	pleural	epithelioid	11.4082	NO	NO	NO	YES	YES	T3N0M0	IB	NA	NO	N1	none	pleura	82	NO
Meso-19	m	57	pleural	epithelioid	9.83014	YES	YES	5	YES	NO	T2N1M0	II	NA	NO	N1	none	pleura	47	NO
Meso-20	f	58	pleural	biphasic	42.411	NO	YES	25	YES	NO	T4N0M0	IV	NA	NO	NO	none	pleura	54	NO
Meso-21	f	47	peritoneal	epithelioid	56.3507	NO	NO	NO	YES	YES	NA	NA	not rated	NO	YES	liver	pertoneum	70	NO
Meso-22	m	53	peritoneal	epithelioid	36.9863	YES	NO	NO	YES	YES	NA	NA	not rated	NO	YES	pleura, soft tissue	pertoneum	48	NO
Meso-23	m	54	pleural	epithelioid	40.3068	YES	NO	NO	YES	NO	T3NXM0	IIIA	NA	NO	N1	none	pleura	45	YES
Meso-24	m	38	pleural	sarcomatoid	13.3808	YES	NO	20	YES	NO	T4N1M0	IV	NA	NO	N1	pleura	soft tissue paravertebral	30	NO
Meso-25	f	44	peritoneal	epithelioid	64.537	NO	NO	NO	YES	YES	NA	NA	27/39	YES	YES	pleura, lung	lymph node thorax	not rated	YES
Meso-26	m	18	peritoneal	epithelioid	24.1644	NO	NO	NO	YES	YES	NA	NA	not rated	NO	NO	none	mesenterium	45	NO
Meso-27	m	49	peritoneal	diffuse	89.5562	YES	NO	NO	NA	NA	NA	NA	no documentation	no documentation	no documentation	none	peritoneum	60	NA
Meso-28	f	62	peritoneal	epithelioid	7.03562	NO	NO	NO	YES	YES	NA	NA	not rated	NO	NO	none	peritoneum	36	NO
Meso-29	m	54	peritoneal	epithelioid	37.3151	NO	YES	NO	NO	YES	NA	NA	30/39	NO	NO	none	peritoneum	30	NO
Meso-30	m	58	peritoneal	epithelioid	6.11507	NO	NO	NO	NO	YES	NA	NA	35/39	NO	NO	none	peritoneum	36	NO
Meso-31	m	37	peritoneal	epithelioid	34.0274	NO	NO	NO	NO	NO	NA	NA	not rated	YES	YES	none	peritoneum	17	NO
Meso-32	m	62	pleural	epithelioid	16.6571	NO	NO	NO	NO	NO	cT3N0M0	IB	NA	NO	NO	chest wall, muscle	chest wall	60	NO
Meso-33	f	36	peritoneal	epithelioid	5.91376	YES	NO	NO	YES	YES	NA	NA	not rated	NO	NO	none	lower abdomen subcutis	63	YES
Meso-34	m	70	pleural	epithelioid	0.164271	NO	NO	NO	YES	YES	pT3pN1cM0	IIIA	NA	NO	YES	chest wall	chest wall	60	NO
Meso-35	f	67	pleural	epithelioid	0.919918	NO	NO	NO	YES	YES	T3N0M0	IB	NA	NO	NO	chest wall, pericardium	chest wall	70	NO
Meso-36	m	52	pleural	epithelioid	0.197125	NO	NO	NO	YES	NO	cT2cN0M0	IB	NA	NO	NO	none	pleura	70	NO
Meso-37	f	74	pleural	epithelioid	4.43532	NO	YES	NO	YES	NO	pT3N0M0	IB	NA	NO	YES	chest wall, pericardium, adrenal gland	chest wall	50	NO
Meso-38	f	41	pericardial	no documentation	1.54415	YES	NO	NO	NO	NO	NA	NA	NA	NO	YES	soft tissue	pericard	68	NO
Meso-39	f	46	peritoneal	epithelioid	0.492813	NO	NO	NO	YES	YES	NA	NA	not rated	NO	NO	colon, rectum	rectum	60	NO
Meso-40	m	49	pleural	epithelioid	2.75975	NO	NO	5	YES	YES	pT3pN0M0	IB	NA	NO	YES	muscle	chest wall	60	YES
Meso-41	m	53	pleural	biphasic	0.164271	NO	YES	30	NO	NO	pT2N0M0	IB	NA	NO	NO	none	pleura/ lung	56	NO
Meso-42	m	72	peritoneal	epithelioid	0.788501	NO	NO	YES	YES	NO	NA	NA	31/39	NO	NO	none	omentum	58.5	NO
Meso-43	m	55	peritoneal	epithelioid	0.459959	NO	NO	NO	YES	NO	NA	NA	not rated	NO	NO	liver, abdominal wall	peritoneum	80	NO
Meso-44	m	68	pleural	epithelioid	3.54825	NO	YES	1	YES	NO	T4N0M0	IV	NA	NO	NO	none	pleura	60	NO
Meso-45	f	54	pleural	epithelioid	3.71253	NO	YES	20	YES	YES	cT1cN0cM0	IA	NA	NO	NO	lung	lung	60	NO
Meso-46	f	41	peritoneal	epithelioid	3.21971	NO	NO	NO	YES	NO	NA	NA	not rated	YES	YES	liver, ovary	no documentation	63	NO
Meso-47	m	76	pleural	epithelioid	0.788501	NO	NO	YES	YES	YES	cT2cN0cM0	IB	NA	NO	NO	none	pleura	50	YES
Meso-48	m	60	pleural	epithelioid	6.76797	NO	YES	NO	YES	YES	cT1cN0cM0	IA	NA	NO	NO	lung, pericardium	lung/ pleura	70	NO
Meso-49	m	62	pleural	epithelioid	2.95688	NO	NO	NO	YES	YES	pT3pN0M0	IB	NA	NO	NO	lung	pleura	60	NO
Meso-50	m	70	pleural	epithelioid	0.0328542	NO	NO	NO	YES	YES	pT3pN0cM0	IB	NA	NO	NO	chest wall, lateral abdominal muscles, subcutis	chest wall	60	YES
Meso-51	m	61	pleural	epithelioid	1.1499	NO	YES	15	YES	NO	pT3pN1M0	IIIA	NA	NO	YES	mediastinal fat, chest wall, lung	lung	60	YES
NA: not applicable

## Sheet: Suppl. Data 4
Systemic therapies started before MASTER biopsy
Meso-ID	systemic therapy prior biopsy	number of prior systemic therapies	substance
Meso-01	YES	2	cisplatin/pemetrexed, vinorelbine
Meso-02	YES	2	cisplatin/pemetrexed, carboplatin/pemetrexed
Meso-03	YES	1	cisplatin/pemetrexed
Meso-04	YES	2	carboplatin/paclitaxel, cisplatin/pemetrexed
Meso-05	YES	6	nivolumab
Meso-06	YES	1	cisplatin/pemetrexed/bevacizumab
Meso-07	YES	2	pemetrexed/carboplatin, carboplatin/gemcitabine
Meso-08	YES	1	cisplatin/pemetrexed, carboplatin/pemetrexed
Meso-09	YES	3	carboplatin/pemetrexed, nivolumab, gemcitabine, vinorelbine
Meso-10	YES	3	cisplatin/pemetrexed, gemcitabine, nivolumab/vinorelbine
Meso-11	YES	4	cisplatin/pemetrexed, fluorouracil/leucovorin/oxaliplatin/docetaxel/bevacizumab, nivolumab/ipilimumab, doxorubicine
Meso-12	NO	0	NA
Meso-13	YES	2	carboplatin/pemetrexed, pembrolizumab
Meso-14	YES	1	cisplatin/pemetrexed
Meso-15	YES	1	pemetrexed/carboplatin
Meso-16	YES	1	carboplatin/pemetrexed
Meso-17	YES	1	liposomal doxorubicine/carboplatin/bevacizumab
Meso-18	YES	2	carboplatin/pemetrexed, vinorelbine
Meso-19	YES	1	carboplatin/pemetrexed
Meso-20	YES	3	nivolumab, ipilimumab
Meso-21	YES	2	cisplatin/ pemetrexed, carboplatin/paclitaxel
Meso-22	YES	2	cisplatin/pemetrexed, pembrolizumab
Meso-23	YES	2	cisplatin/pemetrexed, carboplatin/pemetrexed
Meso-24	YES	1	carboplatin/pemetrexed
Meso-25	YES	1	cisplatin/pemetrexed
Meso-26	NO	0	NA
Meso-27	NO	no documentation	no documentation
Meso-28	NO	0	NA
Meso-29	YES	1	cisplatin/pemetrexed
Meso-30	YES	1	carboplatin/pemetrexed
Meso-31	YES	2	cisplatin/pemetrexed, cisplatin/gemcitabin
Meso-32	YES	2	cisplatin/pemetrexed/pembrolizumab; cisplatin/pemetrexed/pembrolizumab
Meso-33	NO	0	NA
Meso-34	YES	1	carboplatin/pemetrexed
Meso-35	YES	1	carboplatin/pemetrexed
Meso-36	YES	2	ipilimumab/nivolumab; carboplatin/pemetrexed
Meso-37	YES	3	carboplatin/pemetrexed; carboplatin/pemetrexed; nivolumab/ipilimumab
Meso-38	YES	3	carboplatin/pemetrexed; cisplatin/gemcitabine; nivolumab/ipilimumab
Meso-39	YES	1	cisplatin/pemetrexed
Meso-40	YES	2	carboplatin/pemetrexed/nivolumab; gemcitabine/ramucirumab
Meso-41	YES	4	carboplatin/pemetrexed; ipilimumab/nivolumab; vinorelbine; gemcitabine
Meso-42	NO	0	NA
Meso-43	YES	3	ipilimumab/nivolumab; cisplatin/pemetrexed; gemcitabine/ramucirumab
Meso-44	YES	1	carboplatin/pemetrexed
Meso-45	YES	1	carboplatin/pemetrexed/nivolumab
Meso-46	NO	0	NA
Meso-47	YES	1	carboplatin/pemetrexed
Meso-48	YES	2	cisplatin/pemetrexed/nivolumab; nivolumab/ipilimumab
Meso-49	YES	4	carboplatin/pemetrexed/nivolumab; carboplatin/pemetrexed; gemcitabine; gemcitabine/ramucirumab
Meso-50	YES	2	carboplatin/pemetrexed; ipilimumab/nivolumab
Meso-51	YES	3	carboplatin/pemetrexed; ipilimumab/nivolumab; carboplatin/pemetrexed

## Sheet: Suppl. Data 5
Likely pathogenic / pathogenic germline variants
Meso-ID	Unique Variant ID	Gene	Transcript.Version	cDNA change	Protein change	Functional consequence	LOH of wild type allele in tumor	Tumor VAF	Control VAF	Mode of inheritance	Gene function associated with HRR	ACMG criteria eligible	gene-specific VCEP available	variant classification	comment
Meso-11	9-100456016-TG-T	XPA	NM_000380.4	c.197del	p.(Pro66fs)	missense	NO	0.33	0.52	AR	NO	PVS1, PM2_SUP		likely pathogenic
Meso-16	8-90983441-ATTTGT-A	NBN	NM_002485.5	c.657_661del	p.(Lys219fs)	frameshift	YES	0.64	0.43	AR	YES	PVS1, PS3_MOD, PM3		pathogenic
Meso-17	11-108199839-C-T	ATM	NM_000051.4	c.7181C>T	p.(Ser2394Leu)	missense	YES	0.73	0.44	AR/AD	YES	PS3_MOD, PM3_STR, PM2_SUP, PP3	✓	likely pathogenic
Meso-19	3-52443569-C-T	BAP1	NM_004656.4	c.122+1G>A		splicing	NO	0.43	0.49	AD	YES	PVS1, PM2_SUP		likely pathogenic
Meso-22	22-29091856-AG-A	CHEK2	NM_007194.4	c.1100del	p.(Thr367fs)	frameshift	NO	0.35	0.49	AD	YES	PVS1, PS4		pathogenic
Meso-24	17-29556472-TC-T	NF1	NM_000267.3	c.2842del	p.(Gln948fs)	frameshift	YES	0.70	0.46	AD	NO	PVS1, PM2_SUP		likely pathogenic
Meso-29	3-52436440-G-C	BAP1	NM_004656.4	c.2057-3C>G		splicing	NO	0.43	0.52	AD	YES	PVS1_STR, PM2_SUP, PP4		likely pathogenic
Meso-36	13-32906907-CAG-C	BRCA2	NM_000059.4	c.1296_1297del	p.(Asn433Glnfs)	frameshift	YES	0.81	0.40	AR/AD	YES	PVS1, PM5 (PTC)	✓	pathogenic
Meso-40	1-17349143-C-T	SDHB	NM_003000.3	c.725G>A	p.(Arg242His)	missense	NO	0.17	0.50	AD	NO	PS3, PS4_MOD, PM1, PM2_SUP, PM5, PP3_MOD		pathogenic
Meso-42	15-89858549-C-T	FANCI	NM_001113378.2	c.3853C>T	p.(Arg1285*)	nonsense	NO	0.49	0.46	AR	YES	PVS1, PM2_SUP, PM3		pathogenic
Meso-43	3-52438566-G-A	BAP1	NM_004656.4	c.1153C>T	p.(Arg385*)	nonsense	YES	0.72	0.55	AD	YES	PVS1, PS4_MOD, PM2_SUP		pathogenic
Meso-44	2-58468447-A-G	FANCL	NM_018062.4	c.2T>C	p.(Met1Thr)	start loss	NO	0.53	0.40	AR	YES	PVS1_MOD, PS1_MOD, PM3_SUP, PM2_SUP		likely pathogenic
Meso-51	8-30945344-TAAAA-T	WRN	NM_000553.6	c.1486_1489del	p.(Lys496Trpfs)	frameshift	NO	0.48	0.71	AR	YES	PVS1, PM2_SUP, PM3_SUP		pathogenic
Meso-37	17-29562656-CTGTT-C	NF1	NM_001042492.3	c.3739_3742del	p.Phe1247Ilefs	frameshift	NO	0.22	0.31	AD	NO	PVS1, PS4_MOD, PM2_SUP		(pathogenic)	no NF1 phenotype described, most likely CHiP, see supplementary results for further information
VCEP = variant curation expert panel
HRR = homologous recombination repair
AR = autosomal recessive
AD = autosomal dominant
CHiP = clonal hematopoiesis of indeterminate potential

## Sheet: Suppl. Data 6
Overview of alterations indicating homologous repair
Meso-ID	LOH-HRD+LST	Somatic alterations	BRCAness signature	Germline alterations
Meso-01	14	BAP1 indel + LOH ERCC4 snv	NO	NO
Meso-02	8	NO	NA	NO
Meso-04	5	NO	NA	NO
Meso-05	15	BAP1 snv + LOH / hdel	significantly present	NO
Meso-06	16	BAP1 hdel	significantly present	NO
Meso-07	4	BAP1 hdel	present	NO
Meso-08	13	FANCM indel	significantly present	NO
Meso-09	20	NO	significantly present	NO
Meso-10	20	PTEN fus / hdel BAP1 hdel	significantly present	NO
Meso-11	8	BAP1 indel	NO	NO
Meso-12	2	NO	NO	NO
Meso-13	16	SETD2 snv + LOH BAP1 snv	NO	NO
Meso-14	7	NO	present	NO
Meso-15	4	SETD2 fusion BAP1 hdel	NO	NO
Meso-16	24	NO	significantly present	NBN
Meso-17	24	NO	NO	ATM
Meso-18	14	BAP1 hdel	significantly present	NO
Meso-19	8	BAP1 indel	significantly present	BAP1
Meso-20	NA	SLX4 snv	NO	NO
Meso-21	6	NO	significantly present	NO
Meso-22	4	SETD2 snv + LOH RECQL4 fusion PTEN fusion BAP1 hdel	significantly present	CHEK2
Meso-23	16	BAP1 fusion SETD2 hdel	significantly present	NO
Meso-24	21	NO	NO	NO
Meso-25	9	BAP1 snv + LOH	present	NO
‍Meso-32	11	BAP1 hdel	NO	NO
‍Meso-33	9	NO	NO	NO
‍Meso-34	17	BAP1 indel + LOH	significantly present	NO
‍Meso-35	13	NO	significantly present	NO
‍Meso-36	32	NO	significantly present	BRCA2
‍Meso-37	20	NO	significantly present	NO
‍Meso-38	9	NO	NO	NO
‍Meso-39	NA	NO	significantly present	NO
‍Meso-40	13	NO	significantly present	NO
‍Meso-41	11	BAP1 indel + LOH	significantly present	NO
‍Meso-42	5	BAP1 indel + LOH	significantly present	FANCI
‍Meso-43	9	NO	significantly present	BAP1
‍Meso-44	NA	SETD2 snv	present	FANCL
‍Meso-45	21	SETD2 fusion / hdel	significantly present	NO
‍Meso-46	6	NO	significantly present	NO
‍Meso-47	17	NO	significantly present	NO
‍Meso-48	26	BAP1 snv + LOH NBN snv	NO	NO
‍Meso-49	25	NO	significantly present	NO
‍Meso-50	3	NO	NO	NO
‍Meso-51	9	SETD2 fusion / hdel MLH3 snv BAP1 hdel	significantly present	WRN
NA: not applicable

## Sheet: Suppl. Data 7
Recommendations of the molecular tumor board
Meso-ID	genetic councelling recommended	reason no tumor board	turnaround time (months)	number of recommen-dations	substance class 1	substance 1	biomarker 1	basket 1	evidence level 1	substance class 2	substance 2	biomarker 2	basket 2	evidence level 2	substance class 3	substance 3	biomarker 3	basket 3	evidence level 3	substance class 4	substance 4	biomarker 4	basket 4	evidence level 4	substance class 5	substance 5	biomarker 5	basket 5	evidence level 5	substance class 6	substance 6	biomarker 6	basket 6	evidence level 6
Meso-01	NO	NA	4.93151	1	platin based chemotherapy	cisplatin, mitomycin c, melphalan	ERCC4 p.K208M	other	m4	x	x	x	x	x	x	x	x	x	x	x	x	x	x	x	x	x	x	x	x	x	x	x	x	x
Meso-02	NO	NA	1.54521	3	MEK inhibition	x	NF2 c.1341-2A>C	RAF-MEK-ERK	m3	CDK4/6 inhibition	x	NF2 c.1341-2A>C, CDKN2A focal homozygous del	cell cycle	m2B	mTOR inhibition	x	NF2 c.1341-2A>C	PI3K-AKT-mTOR	m2C	x	x	x	x	x	x	x	x	x	x	x	x	x	x	x
Meso-03	NO	NA	1.8411	3	immune checkpoint inhibition	x	PD-L1 mRNA+; PD-L2 mRNA+; CTLA-4 mRNA+	immune evasion	m2B	FGFR inhibition	x	FGF1 mRNA+; FGF2 mRNA+	tyrosine kinases	m4	tyrosine kinase inhibition	crizotinib	CD74 mRNA+, ROS1 mRNA+	tyrosine kinases	m4	x	x	x	x	x	x	x	x	x	x	x	x	x	x	x
Meso-04	NO	NA	3.28767	3	EZH2 inhibition	x	SMARCB1 p.T82M	other	m3	hedgehog inhibition	x	SMARCB1 p.T82M	developmental pathways	m2B	BET inhibition	x	SMARCB1 p.T82M	other	m4	x	x	x	x	x	x	x	x	x	x	x	x	x	x	x
Meso-05	NO	NA	2.79452	6	YAP1 inhibition	IAG933	NF2 p.E265X, del, RNA-	other	m3	PARP inhibition	olaparib + trabectedin	BRCAness signature SBS3; elevated HRD scores; BAP1 p.K457N, RNA-, loss	DNA damage response	m2B	mTOR inhibition	everolimus	NF2 p.E265X, del, RNA-	PI3K-AKT-mTOR	m3	T-cell based therapy	mesothelin directed CAR-T cell therapy	MSLN RNA+	immune evasion	m1C	mesothelin-targeted antibody drug conjugate	anetumab ravtansine	MSLN mRNA+	other	m1C	CDK4/6 inhibition	x	CDKN2A focal del, mRNA-	cell cycle	m2C
Meso-06	NO	NA	3.28767	1	PARP inhibition + chemotherapy	olaparib + trabectedin	elevated HRD scores; BAP1 del; BRCAness signature SBS3	DNA damage response	m2A	x	x	x	x	x	x	x	x	x	x	x	x	x	x	x	x	x	x	x	x	x	x	x	x	x
Meso-07	NO	NA	3.51781	2	PARP inhibition	olaparib	germline BRCA2 p.I1581S; FANCI p.A1241T; BAP1 mRNA-	DNA damage response	m2C	tyrosine kinase inhibition	sorafenib	FLT3 mRNA+; KDR mRNA+; EGFR mRNA+	tyrosine kinases	m4	x	x	x	x	x	x	x	x	x	x	x	x	x	x	x	x	x	x	x	x
Meso-08	NO	NA	3.28767	5	PARP inhibition + chemotherapy	x	elevated HRD scores; BRCAness signature SBS3; FANCM p.S1414fs	DNA damage response	m2C	immune checkpoint inhibition	x	CD274 mRNA+; PDCD1LG2 mRNA+	immune evasion	m2A	MEK inhibition or mTOR inhibition	x	NF2 structural variant, del, RNA-	RAF-MEK-ERK	m2C	CDK4/6 inhibition	x	CDKN2A/CDKN2B homozygous del	cell cycle	m2C	mesothelin-targeted antibody drug conjugate	anetumab ravtansine	MSLN mRNA+	other	m2C	x	x	x	x	x
Meso-09	NO	NA	2.33425	4	PARP inhibition + chemotherapy	olaparib + trabectedin	elevated HRD scores; BRCAness signature SBS3; BAP1 focal del, mRNA-	DNA damage response	m2B	mesothelin-targeted antibody drug conjugate	anetumab ravtansine	MSLN mRNA+	other	m1C	mTOR inhibition	everolimus	NF2 focal homozygous del, mRNA-	PI3K-AKT-mTOR	m3	CDK4/6 inhibition	x	CDKN2A/CDKN2B focal homozygous del, mRNA-	cell cycle	m2A	x	x	x	x	x	x	x	x	x	x
Meso-10	NO	NA	1.18356	3	PARP inhibition + chemotherapy	olaparib + trabectedin	elevated HRD scores; BRCAness signature SBS3; PTEN structural variant, del, mRNA-; BAP1 focal homozygous deletion, mRNA-	DNA damage response	m2A	AKT inhibition + immune checkpoint inhibition	atezolizumab	PTEN structural variant, del, mRNA-	PI3K-AKT-mTOR	m2A	mTOR inhibition	x	PTEN structural variant, del, mRNA-	PI3K-AKT-mTOR	m2B	x	x	x	x	x	x	x	x	x	x	x	x	x	x	x
Meso-11	YES	NA	1.8411	4	PARP inhibition + chemotherapy	x	BAP1 p.E55fs, LOH; SLFN11 mRNA+	DNA damage response	m3	T-cell based therapy	mesothelin directed CAR-T cell therapy	MSLN mRNA+	immune evasion	m1C	mesothelin-targeted antibody drug conjugate	anetumab ravtansine	MSLN mRNA+	other	m3	MET inhibition	x	HGF mRNA+	tyrosine kinases	m3	x	x	x	x	x	x	x	x	x	x
Meso-12	NA	patient died	NA	NA	NA	NA	NA	NA	NA	NA	NA	NA	NA	NA	NA	NA	NA	NA	NA	NA	NA	NA	NA	NA	NA	NA	NA	NA	NA	NA	NA	NA	NA	NA
Meso-13	NO	NA	2.79452	2	PARP inhibition	olaparib	BAP1 p.N1K	DNA damage response	m3	tyrosine kinase inhibition	crizotinib	CD74 RNA+; ROS1 RNA+; MET RNA+	tyrosine kinases	m3	x	x	x	x	x	x	x	x	x	x	x	x	x	x	x	x	x	x	x	x
Meso-14	NO	NA	1.87397	4	VEGF inhibition + chemotherapy	bevacizumab	VEGFR2 mRNA+	tyrosine kinases	m4	tyrosine kinase inhibition	nintedanib	KDR mRNA+	tyrosine kinases	m2C	T-cell based therapy	T-cell therapy against MAGEA1	MAGEA1 mRNA+	immune evasion	m4	mesothelin-targeted antibody drug conjugate	anetumab ravtansine	MSLN mRNA+	other	m1C	x	x	x	x	x	x	x	x	x	x
Meso-15	NO	NA	2.56438	6	immune checkpoint inhibition	nivolumab, ipilimumab	BAP1 focal del, RNA-	immune evasion	m4	PARP inhibition	x	BAP1 focal del, RNA-	DNA damage response	m1C	VEGF inhibition + immune checkpoint inhibition	bevacizumab	KDR RNA+	tyrosine kinases	m4	VEGF inhibition	bevacizumab	KDR RNA+	tyrosine kinases	m4	tyrosine kinase inhibition	sunitinib	KDR RNA+; IGF1R RNA+; MST1R RNA+; CSF1R RNA+; FGF1 mRNA+	tyrosine kinases	m4	T-cell based therapy	mesothelin directed CAR-T cell therapy	MSLN mRNA+	immune evasion	m1C
Meso-16	NA	patient died	NA	NA	NA	NA	NA	NA	NA	NA	NA	NA	NA	NA	NA	NA	NA	NA	NA	NA	NA	NA	NA	NA	NA	NA	NA	NA	NA	NA	NA	NA	NA	NA
Meso-17	YES	NA	1.90685	3	tyrosine kinase inhibition	nintendanib, sunitinib	KDR mRNA+, amp; FLT3 mRNA+; FGF1 mRNA+	tyrosine kinases	m2C	mesothelin-targeted antibody drug conjugate	anetumab ravtansine	MSLN mRNA+	other	m1C	PARP inhibition	x	elevated HRD scores; ATM Germlinep.S2394L, LOH; MRE11A germline p.N559S, LOH	DNA damage response	m2B	x	x	x	x	x	x	x	x	x	x	x	x	x	x	x
Meso-18	NO	NA	1.93973	4	PARP inhibition + chemotherapy	olaparib + trabectidin	elevated HRD scores; BRCAness signature SBS3; SLFN11 mRNA+	DNA damage response	m2C	peptide radio receptor therapy	SSTR2 targeted therapy	SSTR2 mRNA+	immune evasion	m2B	CDK4/6 inhibition	palbociclib	CDKN2A/CDKN2B focal homozygous loss and mRNA-	cell cycle	m2C	mTOR/PI3K inhibition	everolimus	NF2 focal homozygous deletion, LOH	PI3K-AKT-mTOR	m3	x	x	x	x	x	x	x	x	x	x
Meso-19	YES	NA	5.3589	4	PARP inhibition + chemotherapy	olaparib + trabectidin	BAP1 c.122+1G>A; SLFN1 mRNA+; BRCAness signature SBS3	DNA damage response	m2C	mesothelin-targeted antibody drug conjugate	anetumab ravtansine	MSLN mRNA+	other	m3	CDK4/6 inhibition	x	CDKN2A/CDKN2B focal homozygous del	cell cycle	m2C	biguanide	metformin (additive)	ABCB1 mRNA+	other	m2A	x	x	x	x	x	x	x	x	x	x
Meso-20	NO	NA	2.10411	2	mTOR inhibition	everolimus	VHL p.R167W; NF2 p.R341X; PIK3CA p.D203E	PI3K-AKT-mTOR	m2B	inhibition of HIF-2α	belzutifan	VHL p.R167W; NF2 p.R341X; PIK3CA p.D203E	PI3K-AKT-mTOR	m2A	x	x	x	x	x	x	x	x	x	x	x	x	x	x	x	x	x	x	x	x
Meso-21	NO	NA	1.67671	3	mTOR inhibition	x	VHL p.75_76del, LOH	PI3K-AKT-mTOR	m2B	inhibition of HIF-2α	belzutifan	VHL p.75_76del and LOH	PI3K-AKT-mTOR	m2A	mesothelin-targeted antibody drug conjugate	anetumab ravtansine	MSLN mRNA+	immune evasion	m2C	x	x	x	x	x	x	x	x	x	x	x	x	x	x	x
Meso-22	NA	patient died	NA	NA	NA	NA	NA	NA	NA	NA	NA	NA	NA	NA	NA	NA	NA	NA	NA	NA	NA	NA	NA	NA	NA	NA	NA	NA	NA	NA	NA	NA	NA	NA
Meso-23	NO	NA	1.24932	3	PARP inhibition + chemotherapy	olaparib + trabectidin	elevated HRD scores; BRCAness signature SBS3; BAP1 focal delection	DNA damage response	m1A	mesothelin-targeted antibody drug conjugate	anetumab ravtansine	MSLN mRNA+	other	m1C	mTOR inhibition	x	NF2 p.V24fs, del, RNA-	PI3K-AKT-mTOR	m2C	x	x	x	x	x	x	x	x	x	x	x	x	x	x	x
Meso-24	YES	NA	4.14247	4	immune checkpoint inhibition + MEK inhibition/CDK4/6 inhibition	x	high mutational burden, NF1 germline p.S947fs; signature SBS2; signature SBS13	immune evasion	m2A	MEK inhibition/ mTOR inhibition	x	NF1 pS947fs; STK11 p.G163R	RAF-MEK-ERK	m2A	CDK4/6 inhibition	x	NF1 pS947fs; STK11 p.G163R	cell cycle	m2A	EZH2 inhibition	x	CDKN2A c.457+1G>T	other	m2A	x	x	SMARCA4 p.D779N	x	x	x	x	x	x	x
Meso-25	NO	NA	1.4137	3	immune checkpoint inhibition	x	BAP 1 p.D68G, LOH, focal del	immune evasion	m4	PARP inhibition	x	BAP1 p.D68G, focal del; BRCAness signature SBS3; SLFN11 mRNA+	DNA damage response	m2B	mesothelin-targeted therapy	x	MSLN mRNA+	other	m2C	x	x	x	x	x	x	x	x	x	x	x	x	x	x	x
Meso-26	NA	low tcc	NA	NA	NA	NA	NA	NA	NA	NA	NA	NA	NA	NA	NA	NA	NA	NA	NA	NA	NA	NA	NA	NA	NA	NA	NA	NA	NA	NA	NA	NA	NA	NA
Meso-27	NA	low tcc	NA	NA	NA	NA	NA	NA	NA	NA	NA	NA	NA	NA	NA	NA	NA	NA	NA	NA	NA	NA	NA	NA	NA	NA	NA	NA	NA	NA	NA	NA	NA	NA
Meso-28	NO	NA	2.49863	1	VEGFR inhibition + chemotherapy	x	KDR mRNA+	tyrosine kinases	m4	x	x	x	x	x	x	x	x	x	x	x	x	x	x	x	x	x	x	x	x	x	x	x	x	x
Meso-29	NO	NA	1.87397	1	mesothelin-targeted therapy	x	MSLN mRNA+	other	m1C	x	x	x	x	x	x	x	x	x	x	x	x		x	x	x	x	x	x	x	x	x	x	x	x
Meso-30	NO	NA	1.47945	5	MET inhibition	cabozantinib/crizotinib	MET amplification, mRNA+	tyrosine kinases	m2C	CDK4/6 inhibition	x	CDKN2A/CDKN2B focal homozygous del	cell cycle	m2B	mTOR inhibition	everolimus	NF2 p.L46fs, LOH	PI3K-AKT-mTOR	m2C	MEK inhibition	x	NF2 p.L46fs, LOH	RAF-MEK-ERK	m3	mesothelin-targeted antibody drug conjugate	anetumab ravtansine	MSLN mRNA+	other	m3	x	x	x	x	x
Meso-31	NO	NA	3.25479	5	MET inhibition	x	MET mRNA+, KDR mRNA+	tyrosine kinases	m2B	VEGF inhibition+chemotherapy	bevacizumab	KDR mRNA+	tyrosine kinases	m2A	tyrosine kinase inhibition	sunitinib	KDR mRNA+	tyrosine kinases	m2B	PARP inhibition + chemotherapy	x	BRCAness signature SBS3, SLFN11 mRNA+	DNA damage response	m3	mesothelin-targeted antibody drug conjugate	anetumab ravtansine	MSLN mRNA+	other	m3	x	x	x	x	x
Meso-32	NO	NA	2.59548	2	PARP inhibition	talazoparib	BAP1 total copy number loss	DNA damage response	m1B	EZH2 inhibition + FGFR inhibition	tazemetostat + FGFR inhibitor	BAP1 total copy number loss	developmental pathways	m3	x	x	x	x	x	x	x	x	x	x	x	x	x	x	x	x	x	x	x	x
Meso-33	NO	NA	2.29979	3	MEK inhibition	cobimetinib	NF1 c.5686delT:p.S1896fs	RAF-MEK-ERK	m2B	CLDN6-directed CAR T/ vaccination combined therapy	x	CLDN6 exp+	Immune evasion	m2C	CDK4/6 inhibition	palbociclib	CCND2: DUP; CDK4 exp+ and DUP	cell cycle	m2B	x	x	x	x	x	x	x	x	x	x	x	x	x	x	x
Meso-34	NO	NA	2.3655	1	PARP inhibition	niraparib/ rucaparib	BAP1 c.1565delCp.P522fs; BAP1 exp-	DNA damage response	m1B	x	x	x	x	x	x	x	x	x	x	x	x	x	x	x	x	x	x	x	x	x	x	x	x	x
Meso-35	NO	NA	2.16838	1	hippo pathway inhibition	IAG933	NF2 del of intron 3 to intron 4 with loss of exon 4; NF2 not exp- in proteome	PI3K-AKT-mTOR	m3	x	x	x	x	x	x	x	x	x	x	x	x	x	x	x	x	x	x	x	x	x	x	x	x	x
Meso-36	YES	NA	3.41684	1	PARP inhibition	olaparib	TOP-ART score 7; BCRA2 c.1296_1297del:N433fs*18; elevated HRD scoring; BRCAness signature	DNA damage response	m2A	x	x	x	x	x	x	x	x	x	x	x	x	x	x	x	x	x	x	x	x	x	x	x	x	x
Meso-37	NO	NA	2.85832	5	CDH3/MSLN-BITE	AMG 305	MSLN mRNA exp+	immune evasion	m3	CD228 directed therapy	PF-08046049	MFI2 mRNA exp+	immune evasion	m4	hippo pathway inhibition	IAG933	NF2 incomplete copy number loss and LOH; NF2 p.288_295del	PI3K-AKT-mTOR	m3	multikinase inhibition + checkpoint inhibition	brigatinib/cabozantinib + checkpoint inhibition	KDR mRNA exp+; NF2 incomplete copy number loss and LOH; NF2 p.288_295del	tyrosine kinases	m2C	EZH2 inhibition + FGFR inhibition	x	BAP1 incomplete copy number loss and LOH	developmental pathways	m1A	x	x	x	x	x
Meso-38	NO	NA	4.10678	3	combined mTOR inhibition	everolimus in combination	NF2 c.58_65delp.K20fs; NF2: partial copy number loss	PI3K-AKT-mTOR	m2C	multikinase inhibition	brigatinib	NF2 c.58_65delp.K20fs; NF2: partial copy number loss	tyrosine kinases	m3	FAK inhibition	GSK2256098	NF2 c.58_65delp.K20fs; NF2: partial copy number loss	PI3K-AKT-mTOR	m2A	x	x	x	x	x	x	x	x	x	x	x	x	x	x	x
Meso-39	YES	NA	2.03696	3	checkpoint inhibition + VEGFR inhibition	x	FLT1 exp+; FLT1 protein exp+ and signal way activation; KDR exp+; VEGFA exp+	immune evasion	m3	inhibition of HIF-2α + tyrosine kinase inhibition	belzutifan + cabozantinib	VHL p.E55X	PI3K-AKT-mTOR	m2A	radioligand therapy	lutetium Lu 177 vipivotide tetraxetan	FOLH1 exp+	other	m2A	x	x	x	x	x	x	x	x	x	x	x	x	x	x	x
Meso-40	YES	NA	2.52977	2	multikinase inhibition	brigatinib	NF2 focal hom. del of intron 3 to intron 4 with loss of exon 4; proteome: activation of FAK kinase, PTK2 exp+, PTK2 phospho++, proximal signaling: exp++: STAT3, NCK1, BCAR1, VAV2; exp+: PTK2B, STAT5A, phospho++: SHB, PTK2B, GAB2, STAT3	tyrosine kinases	m2C	hippo pathway inhibition	IAG933	NF2 focal hom. del of intron 3 to intron 4 with loss of exon 4; proteome: NF2 low exp	PI3K-AKT-mTOR	m3	x	x	x	x	x	x	x	x	x	x	x	x	x	x	x	x	x	x	x	x
Meso-41	NO	NA	2.62834	2	PARP inhibition	olaparib + trabectedin/ niraparib	BAP1 c.473_489del:p.G158fs and LOH; phosphoproteome: no BAP1 detection; BRCAness signature; medium HRD scoring; TOP-ART positive	DNA damage response	m1B	SMO inhibition	vismodegib	mRNA exp+ of GLI3, GLI2 and SMO; phosphoproteome: WNT/ SHH signalway activity, LRP6 phosphorylation, high activity of CDK14, AAK1 kinases, phosphorylation of GLI2, SUFI and GLI3	developmental pathways	m3	x	x	x	x	x	x	x	x	x	x	x	x	x	x	x	x	x	x	x	x
Meso-42	NO	NA	1.60986	3	PARP inhibition	niraparib/ rucaparib	BAP1 c.175_179del:p.R59fs; BRCAness signature	DNA damage response	m2A	FAP directed therapy	x	FAP mRNA exp+	other	m2C	FGFR1 inhibition	x	FGFR1 gain; FGFR1 mRNA exp+	tyrosine kinases	m2C	x	x	x	x	x	x	x	x	x	x	x	x	x	x	x
Meso-43	YES	NA	2.95688	4	PARP inhibition	olaparib/ niraparib/ rucaparib	BRCAness signature; BAP1 p.R385X; elevated HRD scoring; BAP1 partial copy number loss	DNA damage response	m1A	multikinase inhibition	cabozantinib/ gilteritinib	AXL mRNA and protein exp+; GAS6 mRNA and protein exp+	tyrosine kinases	m3	mesothelin-directed CAR T cell or autologous T cell therapy	x	MSLN mRNA and protein exp+	immune evasion	m1C	FGFR inhibition	x	FGFR1 duplication and mRNA exp+	tyrosine kinases	m2C	x	x	x	x	x	x	x	x	x	x
Meso-44	NO	NA	3.48255	1	ATR inhibition	camonsertib	SETD2 p.Q334X; SETD2 LOH and TCN neutral	DNA damage response	m3	x	x	x	x	x	x	x	x	x	x	x	x	x	x	x	x	x	x	x	x	x	x	x	x	x
Meso-45	NO	NA	2.82546	2	PARP inhibition	niraparib/ rucaparib	BAP1 complete copy number loss and mRNA exp-	DNA damage response	m1B	PRMT5 inhibition	JNJ-64619178	MTAP complete copy number loss and exp- of mRNA and protein; CDKN2A complete copy number loss	other	m3	x	x	x	x	x	x	x	x	x	x	x	x	x	x	x	x	x	x	x	x
Meso-46	NO	NA	1.21561	1	ALK inhibition	crizotinib	ALK mRNA exp+	tyrosine kinases	m4	x	x	x	x	x	x	x	x	x	x	x	x	x	x	x	x	x	x	x	x	x	x	x	x	x
Meso-47	NO	NA	2.92402	2	tyrosine kinase inhibition + checkpoint inhibition	cabozantinib/ brigatinib + checkpoint inhibition	NF2 structural variant, incomplete copy number loss and LOH	tyrosine kinases	m2C	mTOR inhibition + VEGF inhibition	everolimus + bevacizumab	NF2 complete copy number loss	PI3K-AKT-mTOR	m2C	x	x	x	x	x	x	x	x	x	x	x	x	x	x	x	x	x	x	x	x
Meso-48	NO	NA	2.16838	2	PRMT5 inhibition	AMG193	MTAP focal homozygous loss; CDKN2A focal homozygous loss	other	m3	PARP inhibition	olaparib + trabectedin	BAP1 pS10N and LOH; elevated HRD scoring; TOP-ART positive	DNA damage response	m2B	x	x	x	x	x	x	x	x	x	x	x	x	x	x	x	x	x	x	x	x
Meso-49	NO	NA	2.10267	2	multikinase inhibition	brigatinib	NF2 del; translocation NF2::PPP6C and opposite direction	tyrosine kinases	m2B	YAP inhibition	IAG933	NF2 del; translocation NF2::PPP6C and opposite direction	PI3K-AKT-mTOR	m3	x	x	x	x	x	x	x	x	x	x	x	x	x	x	x	x	x	x	x	x
Meso-50	NO	NA	2.75975	3	FGFR inhibition	x	FGFR2 mRNA exp+; FGF1 mRNA exp+	tyrosine kinases	m2B	YAP/TEAD interaction inhibition	IAG933	NF2 p.Y153X	PI3K-AKT-mTOR	m3	ALK inhibition	brigatinib	NF2 p.Y153X	tyrosine kinases	m3	x	x	x	x	x	x	x	x	x	x	x	x	x	x	x
Meso-51	NO	NA	1.87269	2	MET inhibition	crizotinib	MET exp+; phosphoproteome: moderate MET signalway activation	tyrosine kinases	m1C	MSLN directed therapy	x	MSLN exp+; (phospho)proteome: MSLN exp++	immune evasion	m1C	x	x	x	x	x	x	x	x	x	x	x	x	x	x	x	x	x	x	x	x
NA: not applicable
Meso-24 received one recommendation of MEK inhibition or mTor inhibiton based on two biomarkers (STK11 and NF1). This has been counted as two seperate recommendations.
bold and orange: applied therapy recommendation

## Sheet: Suppl. Data 8
Overview of PFS ratios (PFS1/PFS2)
Meso-ID	PFS1 substance	PFS1 start [months from diagnosis]	PFS1 end [months from diagnosis]	PFS1 [months]	best response during PFS1	PFS2 substance	PFS2 basket	PFS2 start [months from diagnosis]	PFS2 end [months from diagnosis]	PFS2 [months]	best response during PFS2	PFS ratio	contiued response after end of follow-up
Meso-14	cisplatin/pemetrexed (+pipac)	1.64384	11.6712	not evaluable	not evaluable	bevacizumab + carboplatin + gemcitabine	tyrosine kinases	11.8685	18.411	6.54247	PR	not evaluable	NO
Meso-15	carboplatin/pemetrexed	15.0575	19.8247	4.76712	SD	nivolumab + ipilimumab	immune evasion	19.8575	22.4219	2.56438	PD	0.537931	NO
Meso-18	vinorelbin	7.06849	9.0411	1.9726	not assessed	SSTR directed peptide radio receptor therapy	immune evasion	9.0411	11.4082	2.36712	SD	1.2	YES
Meso-21	carboplatin/paclitaxel	33.0082	37.0521	4.04384	PD	everolimus	PIK3-AKT-mTOR	37.9397	47.6712	9.73151	SD	2.4065	NO
Meso-24	carboplatin/pemetrexed	0.526027	6.04932	5.52329	PR	pembrolizumab + gemcitabine	immune evasion	7.52877	13.3808	5.85205	SD	1.05952	NO
Meso-25	cisplatin/pemetrexed	36.6247	39.8795	3.25479	SD	nivolumab + ipilimumab	immune evasion	41.5233	64.537	23.0137	SD	7.07071	YES
Applied recommended therapies after PFS2
Meso-ID	NA	NA	NA	NA	NA	PFS3 substance	PFS3 basket	PFS3 start [months from diagnosis]	PFS3 end [months from diagnosis]	PFS3 [months]	best response during PFS2
Meso-21	NA	NA	NA	NA	NA	belzutifan	PIK3-AKT-mTOR	48.3945	56.3507	7.95616	PR	NA	YES
NA: not applicable
Note: Meso-14 underwent four pipac (pressurized intraperitoneal aerosolized chemotherapy) applications with doxorubicine and cisplatin during PFS1. Therefore PFS1 and best repsonse during PFS1 cannot be evaluated.

## Sheet: Suppl. Data 9
First immune checkpoint inhibition during observation period
Meso-ID	sex	age at diagnosis	substance PFS1	PFS1 start [months from diagnosis]	PFS1 end [months from diagnosis]	PFSi1 [months]	PFS2 substance	ICI dosage	PFS2 start [months from diagnosis]	PFS2 end [months from diagnosis]	PFS2 [months]	PFS ratio	contiued response after end of follow-up	best response PFS2
Meso-01	f	56	vinorelbine	41.2274	48.1973	6.96986	pembrolizumab	no documentation	48.1973	55.2329	7.03562	1.00943	NO	SD
Meso-04	f	59	cisplatin/ pemetrexed	11.3425	16.7342	5.39178	pembrolizumab	no documentation	19.726	23.7699	4.04384	0.75	NO	PD
Meso-05	m	68	gemcitabine	8.05479	10.0603	2.00548	pembrolizumab	200 mg day 1, q day 22	12	19.0356	7.03562	3.5082	NO	PR
Meso-09	m	60	carboplatin/pemetrexed	0.394521	3.35342	2.9589	nivolumab	240 mg day 1, q day 15	6.60822	14.3671	7.7589	2.62222	NO	PR
Meso-10	f	61	gemcitabine	6.08219	13.2822	7.2	nivolumab	240 mg day 1, q day 15	14.4658	20.4822	6.01644	0.835616	NO	PR
Meso-11	m	47	pemetrexted/ cisplatin	33.0411	35.0795	2.03836	nivolumab/ipilimumab	no documentation	36	41.0301	5.03014	2.46774	NO	SD
Meso-13	f	72	pemetrexed	20.0219	22.0274	2.00548	pembrolizumab	2 - 10* mg/kg BW day 1, q day 15	35.7699	47.0466	11.2767	5.62295	YES	SD
Meso-15	m	43	pemetrexed/carboplatin	15.0575	19.8247	4.76712	nivolumab/ipilimumab	no documentation	19.8575	22.4219	2.56438	0.537931	NO	PD
Meso-20	f	58	carboplatin/ pemetrexed	24.5589	29.589	5.03014	nivolumab/ipilimumab	standard dose V1	29.589	33.6329	4.04384	0.803922	NO	PR
Meso-22	m	53	cisplatin/ pemetrexed	3.02466	adjuvant therapy	adjuvant therapy	pembrolizumab	no documentation	28.9644	33.9945	5.03014	x	NO	PD
Meso-23	m	54	carboplatin/ pemetrexed	21.1068	30.0822	8.97534	nivolumab/ipilimumab	no documentation	35.4082	38.4658	3.05753	0.340659	NO	PD
Meso-24	m	38	carboplatin/ pemetrexed	0.526027	6.04932	5.52329	pembrolizumab/gemcitabine	no documentation	7.52877	13.3808	5.85205	1.05952	NO	PD
Meso-25	f	44	cisplatin/ pemetrexed	36.6247	39.8795	3.25479	nivolumab/ipilimumab	no documentation	41.5233	64.537	23.0137	7.07071	YES	SD
Meso-32	m	62	NA	NA	NA	NA	pembrolizumab/pemetrexed/cisplatin	no documentation	0.689938	neoadjuvant therapy	neoadjuvant therapy	x	NO	NA
Meso-36	m	52	NA	NA	NA	NA	nivolumab/ipilimumab	standard dose V1	1.87269	5.84805	3.97558	x	NO	PD
Meso-37	f	74	carboplatin/ pemetrexed	25.1335	27.9918	2.85832	nivolumab/ipilimumab	standard dose V1	40.4107	48	7.58974	2.65517	NO	PR
Meso-38	f	41	cisplatin/ gemcitabine	16	27.9918	11.9918	nivolumab/ipilimumab	no documentation	27.9918	29.9959	2.00422	0.167123	NO	PD
Meso-40	m	49	NA	NA	NA	NA	nivolumab/pemetrexed/carboplatin	480 mg day 1, q day 29	3.02259	11.9918	8.9692	x	NO	PR
Meso-41	m	53	carboplatin/ pemetrexed	2.00411	10.9733	8.9692	nivolumab/ipilimumab	standard dose V1	11.9918	15.0144	3.02275	0.336996	NO	PD
Meso-43	m	55	NA	NA	NA	NA	nivolumab/ipilimumab	standard dose V1	12.6489	15.2772	2.62848	x	NO	PD
Meso-44	m	68	carboplatin/ pemetrexed	4.17248	22.9651	18.7926	nivolumab/ipilimumab	standard dose V1	28.5503	31.1129	2.56277	0.136364	NO	PD
Meso-45	f	54	NA	NA	NA	NA	nivolumab/pemetrexed/carboplatin	480 mg day 1, q day 29	4.53388	10.2834	5.7498	x	NO	SD
Meso-46	f	41	carboplatin/ pemetrexed	2.43121	3.58111	1.1499	nivolumab/paclitaxel/carboplatin	240 mg day 1, q day 15	3.48255	5.4538	1.97136	1.71429	NO	PD
Meso-48	m	60	NA	NA	NA	NA	nivolumab/cisplatin/pemetrexed	480 mg day 1, q day 29	3.02259	6.70226	3.67967	x	NO	SD
Meso-49	m	62	NA	NA	NA	NA	nivolumab/pemetrexed/carboplatin	480 mg day 1, q day 29	3.02259	9.98768	6.96547	x	NO	PR
Meso-50	m	70	carboplatin/ pemetrexed	3.61396	9.3306	5.71663	nivolumab/ipilimumab	standard dose V1	9.85626	11.2361	1.37995	0.241379	NO	PD
Meso-51	m	61	carboplatin/ pemetrexed	2.3655	18.037	15.6715	nivolumab/ipilimumab	standard dose V1	19.0554	21.9795	2.92418	0.186583	NO	PD
Second immune checkpoint inhibition during observation period
Meso-ID			substance PFS1	PFS1 start [months from diagnosis]	PFS1 end [months from diagnosis]	PFS1 [months]	PFS2 substance		PFS2 start [months from diagnosis]	PFS2 end [months from diagnosis]	PFS2 [months]	PFS ratio	contiued response after end of follow-up	best response PFS2
Meso-05	m	68	pemetrexted	28.0438	32.0877	4.04384	nivolumab/ipilimumab	standard dose V2	32.8438	51.0575	18.2137	4.50407	NO	PR
Meso-09	m	60	vinorelbine	17.3918	18.3781	0.986301	nivolumab/ipilimumab	standard dose V2	19.3973	24.4274	5.03014	5.1	NO	PD
Meso-32	m	62	NA	NA	NA	NA	pembrolizumab/pemetrexed/cisplatin	400 mg day 1, q day 43	3.61396	adjvant therapy	adjvant therapy	x	NO	PD
Meso-40	m	49	gemcitabine/ramucirumab	15.0144	18.9897	3.97536	nivolumab/ipilimumab	no documentation	24.0164	NA	NA	x	NA	NA
Meso-46	f	41	capmatinib	5.8809	8.21355	2.33265	nivolumab/ipilimumab	standard dose V3	9.46201	NA	NA	x	NA	NA
Meso-48	m	60	NA	NA	NA	NA	nivolumab/ipilimumab	standard dose V1	9.29774	12.9117	3.61396	x	NO	PD
Third immune checkpoint inhibition during observation period
Meso-ID			substance PFS1	PFS1 start [months from diagnosis]	PFS1 end [months from diagnosis]	PFS1 [months]	PFS2 substance		PFS2 start [months from diagnosis]	PFS2 end [months from diagnosis]	PFS2 [months]	PFS ratio	contiued response after end of follow-up	best response PFS2
Meso-32	m	62	NA	NA	NA	NA	nivolumab/ipilimumab	standard dose V1	18.0041	NA	NA	x	NA	NA
				nivolumab/ipilimumab	standard dose V1	day 1	nivolumab 360 mg	ipilimumab 1mg/kg BW
						day 22	nivolumab 360 mg	/
						q day 43 (day 1)
					standard dose V2	day 1	nivolumab 3 mg/kg BW	ipilimumab 1mg/kg BW
						day 15	nivolumab 3 mg/kg BW	/
						day 29	nivolumab 3 mg/kg BW	/
						q day 43 (day 1)
					standard dose V3	day 1	nivolumab 3 mg/kg BW	ipilimumab 1mg/kg BW
						q day 22 (day 1)
				*	variable dose due to supply issues

[truncated: 2 more sheets: Suppl. Data 10, Suppl. Data 11]
